# Supplementary material for: Comparative transcriptome sequencing and de novo analysis of Vaccinium corymbosum during fruit and color development
Source: BMC Plant Biol. 2016 Oct 12;16:223. doi: 10.1186/s12870-016-0866-5 (PMC5059916; doi:10.1186/s12870-016-0866-5)
Supplement: Additional file 1: — File S1. Summary of the sequence assembly for five cultivars of blueberry. (XLSX 12 kb) [file 12870_2016_866_MOESM1_ESM.xlsx]

## Sheet: Sheet1
		File S1 Summary of the sequence assembly for five cultivars of blueberry.
		Sample	Assembly size (n)	Nucleotides(bp)	GC%	Q20%	Q30%	Average length (bp)	N50 (bp)
	Raw reads	Sierra	106,183,066	15,927,459,900	46.47	98.4	92.99	-	-
		O’Neal	51,762,643	7,764,396,450	47.65	86.49	80.81	-	-
		Ozark Blue	56,700,158	8,505,023,700	45.97	87.65	81.12	-	-
		Pamlico	21,901,569	3,285,235,350	50.34	95.72	90.85	-	-
		Lenoir	27,581,339	4,137,200,850	47.18	92.27	86.34	-	-
	Unigene reads	Sierra	80,836	56,528,444	-	-	-	699	1,204
		O’Neal	55,720	35,143,359	-	-	-	630	1,007
		Ozark Blue	82,593	52,309,265	-	-	-	633	1,043
		Pamlico	53,992	32,124,553	-	-	-	595	882
		Lenoir	58,630	37,169,441	-	-	-	634	1,038
