# Supplementary material for: Comparative transcriptome sequencing and de novo analysis of Vaccinium corymbosum during fruit and color development
Source: BMC Plant Biol. 2016 Oct 12;16:223. doi: 10.1186/s12870-016-0866-5 (PMC5059916; doi:10.1186/s12870-016-0866-5)
Supplement: Additional file 2: — File S2. Pathway assignment based on KEGG. (XLSX 11 kb) [file 12870_2016_866_MOESM2_ESM.xlsx]

## Sheet: Table S2
	Table S2 Pathway assignment based on KEGG.
	Category	Unigene Count
	Metabolism
	Amino acid metabolism	170
	Metabolism of terpenoids and polyketides	52
	Metabolism of cofactors and vitamins	103
	Glycan biosynthesis and metabolism	56
	Lipid metabolism	99
	Energy metabolism	172
	Metabolism of other amino acids	47
	Biosynthesis of other secondary metabolites	43
	Nucleotide metabolism	94
	Global and overview maps	11
	Carbohydrate metabolism	166
	Genetic Information Processing
	Translation	303
	Transcription	145
	Replication and repair	80
	Folding, sorting and degradation	241
	Environmental Information Processing
	Membrane transport	3
	Signal transduction	50
	Cellular Processes
	Transport and catabolism	100
	Organismal Systems
	Environmental adaptation	36
	Immune system	4
