# Supplementary material for: Comparative transcriptome sequencing and de novo analysis of Vaccinium corymbosum during fruit and color development
Source: BMC Plant Biol. 2016 Oct 12;16:223. doi: 10.1186/s12870-016-0866-5 (PMC5059916; doi:10.1186/s12870-016-0866-5)
Supplement: Additional file 3: — File S3. Repeats of EST-SSRs in blueberry. (XLSX 18 kb) [file 12870_2016_866_MOESM3_ESM.xlsx]

## Sheet: Sheet1
Table S3 Repeats of EST-SSRs in blueberry
Repeats	Repeat numbers							Total
	5	6	7	8	9	10	>10
AC	-	20	18	13	4	7	8	70
AG	-	241	234	250	280	135	23	1163
AT	-	21	12	4	1			38
CA	-	19	18	5	7	2	5	56
CG	-	3	2	2				7
CT	-	213	178	167	210	131	12	911
GA	-	247	197	275	271	171	33	1194
GC	-	3						3
GT	-	11	11	4	5	7	5	43
TA	-	29	15	10	1			55
TC	-	196	132	178	189	91	15	801
TG	-	24	21	9	15	10	6	85
AAC	4	6	1					11
AAG	35	18	6	1				60
AAT	7	2	1					10
ACA	7	2	1					10
ACC	22	10	2					34
ACG	6	1						7
ACT	2							2
AGA	37	19	12	1				69
AGC	17	8	2	1				28
AGG	17	6	1	1				25
AGT	2	1	2					5
ATA	2							2
ATC	13	5	2					20
ATG	11	2						13
ATT	3	3						6
CAA	14	2	3	1				20
CAC	19	12	3					34
CAG	22	12	1		1			36
CAT	6	3	1		1			11
CCA	23	8	3	1				35
CCG	17	9	1					27
CCT	24	7	1					32
CGA	7	3	1					11
CGC	7	4						11
CGG	13	8	1					22
CGT	7	1						8
CTA	2	1						3
CTC	26	13	3					42
CTG	13	4	1					18
CTT	21	11	4					36
GAA	46	29	20					95
GAC	9	2						11
GAG	28	11	1	1				41
GAT	22	9	2					33
GCA	16	8	4					28
GCC	14	5	1					20
GCG	11	3	1					15
GCT	18	2	5					25
GGA	28	11	5	1				45
GGC	11	5		1				17
GGT	22	15	5					42
GTA	1							1
GTC	7	4	1					12
GTG	23	11	3					37
GTT	2	3						5
TAA	2							2
TAC	1		1				1	3
TAG	1	2						3
TAT	4	1						5
TCA	14	5	1					20
TCC	29	8	4	1				42
TCG	8	2	1					11
TCT	42	21	6					69
TGA	8	4						12
TGC	15	9	2					26
TGG	25	12	6					43
TGT	3	1						4
TTA	6	1	1					8
TTC	35	17	7					59
TTG	10	10	1					21
AAAG	1							1
AAAT	3							3
AACA	1							1
AAGG	2							2
AATC	1							1
ACAA	1							1
ACAT		1						1
ACTG	1							1
AGAA	2							2
AGAC	1							1
AGAT	2							2
AGGA	1	1						2
ATCA	1							1
ATCT	1							1
ATGA	1		1					2
ATTC	1							1
ATTT	3							3
CAAA	1							1
CAAT	1							1
GAGG	1							1
GCCA	1							1
GGGT	1							1
GTCT	1							1
TACA	2							2
TATC		1						1
TCGA		1						1
TCTA		1						1
TCTT	1	1						2
TGGT	1							1
TTCT		1						1
TTGG	1							1
TTTA	1							1
TTTC	2	1						3
AAAAG	1							1
AATCC	1							1
AGAAA	1							1
AGGAA		1						1
CATCC		1						1
CCAAC	1							1
CTCTC	1							1
GAGAA	1							1
GCTCG	1							1
TACAC	1							1
TAGTT	1							1
TCTGG	1							1
AGGAGA		1						1
GGAGCA		1						1
GTCACA		1						1
TGGGAA	1							1
TTCCTG	1							1
TTCTTG				1				1
