# Supplementary material for: Comparative transcriptome sequencing and de novo analysis of Vaccinium corymbosum during fruit and color development
Source: BMC Plant Biol. 2016 Oct 12;16:223. doi: 10.1186/s12870-016-0866-5 (PMC5059916; doi:10.1186/s12870-016-0866-5)
Supplement: Additional file 4: — File S4. List of unigenes that cover 9 selected genes respectively. (XLSX 12 kb) [file 12870_2016_866_MOESM4_ESM.xlsx]

## Sheet: Sheet1
Table S4 List of unigenes that cover 9 selected genes
Gene Name	No.	Unigene ID
PAL (phenylalanine ammonia-lyase)	13	c108930.graph_c0;c64807.graph_c0;c58418.graph_c2;c108991.graph_c0;c98596.graph_c1; c45663.graph_c0;c51824.graph_c0;c58418.graph_c0;c96936.graph_c0;c14861.graph_c0; c101033.graph_c0;c104087.graph_c0;c58418.graph_c1
C4H (cinnamate 4-hydroxylase)	8	c84642.graph_c2;c105406.graph_c0;c84642.graph_c3; c108151.graph_c0; c113635.graph_c0; c65521.graph_c0; c19226.graph_c0; c43622.graph_c0
4CL (4-coumarate: CoA ligase)	11	c62627.graph_c0;c92431.graph_c0;c80512.graph_c0;c97094.graph_c0;c93981.graph_c0;c67317.graph_c1;c91382.graph_c0;c86537.graph_c0;c14243.graph_c0;c91253.graph_c0;c93866.graph_c0
CHS (chalcone synthase)	13	c94021.graph_c0;c86745.graph_c2;c89296.graph_c0;c91143.graph_c0;c56620.graph_c0;c104293.graph_c0;c56095.graph_c0;c86745.graph_c1;c87804.graph_c0;c91269.graph_c0;c60267.graph_c0; c86745.graph_c0; c88548.graph_c0
CHI (chalcone isomerase)	4	c84465.graph_c0; c77534.graph_c0; c81197.graph_c0; c44367.graph_c0
F3H (favonoid 3-hydroxylase)	9	c55887.graph_c0;c80064.graph_c0;c83403.graph_c0;c91522.graph_c0;c80064.graph_c1;c93861.graph_c0; c79898.graph_c0;c77100.graph_c0; c90560.graph_c0
DFR (dihydro favonol 4-reductase)	5	c77967.graph_c1; c48996.graph_c0; c86044.graph_c0; c89672.graph_c0; c115420.graph_c0
ANS (anthocyanidin synthase)	1	c93709.graph_c0
UFGT (UDP Glc-favonoid 3-O-glucosyl transferase)	48	c79823.graph_c0;c77107.graph_c0;c81876.graph_c0;c48673.graph_c1;c86334.graph_c0; c96762.graph_c0;c79533.graph_c0;c50760.graph_c0;c88226.graph_c0;c84720.graph_c2; c79743.graph_c0;c103940.graph_c0;c67069.graph_c2;c89301.graph_c0;c94090.graph_c1; c92805.graph_c1;c45363.graph_c0;c86181.graph_c0;c71252.graph_c0;c94090.graph_c2; c82410.graph_c1;c73454.graph_c0;c90573.graph_c0;c98040.graph_c1;c60360.gra…
